# Supplementary material for: Development and Validation of a Sensitive and Specific LC-MS/MS Method for IWR-1-Endo, a Wnt Signaling Inhibitor: Application to a Cerebral Microdialysis Study
Source: Molecules. 2022 Aug 25;27(17):5448. doi: 10.3390/molecules27175448 (PMC9457781; doi:10.3390/molecules27175448)
Supplement: Supplementary file 1 [file molecules-27-05448-s001.zip]

Archive with 7 entries (7 files):
- molecules-1850791-SI.pdf
- Supplementary Figure S1.pdf
- Supplementary Figure S2.pdf
- Supplementary Figure S3.pdf
- Supplementary Figure S4.pdf
- Supplementary Figure S5A.pdf
- Supplementary Figure S5B.pdf
